# Supplementary material for: Two new and one newly recorded species of Thelcticopis Karsch, 1884 (Araneae, Sparassidae) from China
Source: Zookeys. 2020 Jun 11;940:105–15. doi: 10.3897/zookeys.940.50764 (PMC7303221; doi:10.3897/zookeys.940.50764)
Supplement: XML Treatment for Thelcticopis [file zookeys.940.50764-treatment1.xml]

<!DOCTYPE tp:taxon-treatment
  PUBLIC "-//TaxonX//DTD Taxonomic Treatment Publishing DTD v0 20100105//EN" "tax-treatment-NSO.dtd">
<tp:taxon-treatment xmlns:tp="http://www.plazi.org/taxpub"><tp:treatment-meta><kwd-group><label>Taxon classification</label><kwd><named-content xmlns:xlink="http://www.w3.org/1999/xlink" content-type="kingdom">Animalia</named-content></kwd><kwd><named-content xmlns:xlink="http://www.w3.org/1999/xlink" content-type="order">Araneae</named-content></kwd><kwd><named-content xmlns:xlink="http://www.w3.org/1999/xlink" content-type="family">Sparassidae</named-content></kwd></kwd-group><mixed-citation publication-type="journal"><person-group><name><surname>Zhu</surname><given-names>Yang</given-names></name><name><surname>Lin</surname><given-names>Ye-Jie</given-names></name><name><surname>Zhong</surname><given-names>Yang</given-names></name></person-group><article-title>Two new and one newly recorded species of <italic><tp:taxon-name><tp:taxon-name-part taxon-name-part-type="genus" reg="Thelcticopis">Thelcticopis</tp:taxon-name-part></tp:taxon-name></italic> Karsch, 1884 (<tp:taxon-name><tp:taxon-name-part taxon-name-part-type="order">Araneae</tp:taxon-name-part></tp:taxon-name>, <tp:taxon-name><tp:taxon-name-part taxon-name-part-type="family">Sparassidae</tp:taxon-name-part></tp:taxon-name>) from China</article-title><source>Zookeys</source><day>11</day><month>6</month><year>2020</year><volume>940</volume><fpage>105</fpage><lpage>115</lpage><pub-id pub-id-type="doi">10.3897/zookeys.940.50764</pub-id></mixed-citation></tp:treatment-meta><tp:nomenclature><label>Genus</label><tp:taxon-name><object-id xmlns:xlink="http://www.w3.org/1999/xlink" content-type="arpha" xlink:type="simple">3D8896B0-C1DA-5234-AC52-2F142839F134</object-id>
              <tp:taxon-name-part taxon-name-part-type="genus" reg="Thelcticopis">Thelcticopis</tp:taxon-name-part>
            </tp:taxon-name><tp:taxon-authority>Karsch, 1884</tp:taxon-authority></tp:nomenclature><tp:treatment-sec sec-type="type species" id="SECID0EKAAE"><title>Type species.</title><p><italic><tp:taxon-name><tp:taxon-name-part taxon-name-part-type="genus" reg="Thelcticopis">Thelcticopis</tp:taxon-name-part> <tp:taxon-name-part taxon-name-part-type="species" reg="severa">severa</tp:taxon-name-part></tp:taxon-name></italic> (L. Koch, 1875).</p></tp:treatment-sec><tp:treatment-sec sec-type="diagnosis" id="SECID0E2AAE"><title>Diagnosis.</title><p>The subfamily <tp:taxon-name><tp:taxon-name-part taxon-name-part-type="subfamily">Sparianthinae</tp:taxon-name-part></tp:taxon-name> is represented in China by two genera: <italic><tp:taxon-name><tp:taxon-name-part taxon-name-part-type="genus" reg="Sagellula">Sagellula</tp:taxon-name-part></tp:taxon-name></italic> Strand, 1942 and <italic><tp:taxon-name><tp:taxon-name-part taxon-name-part-type="genus" reg="Thelcticopis">Thelcticopis</tp:taxon-name-part></tp:taxon-name></italic> Karsch, 1884. However, most species of both genera have been poorly described so far, and the monophyly of these genera is also debatable as <italic><tp:taxon-name><tp:taxon-name-part taxon-name-part-type="genus" reg="Sagellula">Sagellula</tp:taxon-name-part> <tp:taxon-name-part taxon-name-part-type="species" reg="xizangensis">xizangensis</tp:taxon-name-part></tp:taxon-name></italic> (Hu, 2001) may be wrongly placed (<xref ref-type="bibr" rid="B4">Jäger and Yin 2001</xref>). Therefore, we just provide a diagnosis between the Chinese <italic><tp:taxon-name><tp:taxon-name-part taxon-name-part-type="genus" reg="Thelcticopis">Thelcticopis</tp:taxon-name-part></tp:taxon-name></italic> and <italic><tp:taxon-name><tp:taxon-name-part taxon-name-part-type="genus" reg="Sagellula">Sagellula</tp:taxon-name-part></tp:taxon-name></italic> (only <italic><tp:taxon-name><tp:taxon-name-part taxon-name-part-type="genus" reg="Sagellula">S.</tp:taxon-name-part> <tp:taxon-name-part taxon-name-part-type="species" reg="xizangensis">xizangensis</tp:taxon-name-part></tp:taxon-name></italic>) species in the current paper. The Chinese <italic><tp:taxon-name><tp:taxon-name-part taxon-name-part-type="genus" reg="Thelcticopis">Thelcticopis</tp:taxon-name-part></tp:taxon-name></italic> species are most similar to <italic><tp:taxon-name><tp:taxon-name-part taxon-name-part-type="genus" reg="Sagellula">S.</tp:taxon-name-part> <tp:taxon-name-part taxon-name-part-type="species" reg="xizangensis">xizangensis</tp:taxon-name-part></tp:taxon-name></italic> in having spoon-shaped tegular apophysis in the male palp and median septum in the epigynum (<xref ref-type="bibr" rid="B3">Hu 2001</xref>; fig. 187. 1–4), but can be distinguished from the latter by the following characters: 1, tibia of male palp stout, about 1/3 cymbium length in <italic><tp:taxon-name><tp:taxon-name-part taxon-name-part-type="genus" reg="Thelcticopis">Thelcticopis</tp:taxon-name-part></tp:taxon-name></italic>, but normal, less than 1/2 cymbium length in <italic><tp:taxon-name><tp:taxon-name-part taxon-name-part-type="genus" reg="Sagellula">S.</tp:taxon-name-part> <tp:taxon-name-part taxon-name-part-type="species" reg="xizangensis">xizangensis</tp:taxon-name-part></tp:taxon-name></italic>; 2, retrolateral tibial apophysis complicated, branched in most <italic><tp:taxon-name><tp:taxon-name-part taxon-name-part-type="genus" reg="Thelcticopis">Thelcticopis</tp:taxon-name-part></tp:taxon-name></italic> species, but simple in <italic><tp:taxon-name><tp:taxon-name-part taxon-name-part-type="genus" reg="Sagellula">S.</tp:taxon-name-part> <tp:taxon-name-part taxon-name-part-type="species" reg="xizangensis">xizangensis</tp:taxon-name-part></tp:taxon-name></italic>; 3, spermatheca significantly irregular in most <italic><tp:taxon-name><tp:taxon-name-part taxon-name-part-type="genus" reg="Thelcticopis">Thelcticopis</tp:taxon-name-part></tp:taxon-name></italic> species, but globular in <italic><tp:taxon-name><tp:taxon-name-part taxon-name-part-type="genus" reg="Sagellula">S.</tp:taxon-name-part> <tp:taxon-name-part taxon-name-part-type="species" reg="xizangensis">xizangensis</tp:taxon-name-part></tp:taxon-name></italic>; 4, anterior median eye larger than other eyes in <italic><tp:taxon-name><tp:taxon-name-part taxon-name-part-type="genus" reg="Thelcticopis">Thelcticopis</tp:taxon-name-part></tp:taxon-name></italic>, but posterior lateral eyes obviously largest in <italic><tp:taxon-name><tp:taxon-name-part taxon-name-part-type="genus" reg="Sagellula">S.</tp:taxon-name-part> <tp:taxon-name-part taxon-name-part-type="species" reg="xizangensis">xizangensis</tp:taxon-name-part></tp:taxon-name></italic>.</p></tp:treatment-sec><tp:treatment-sec sec-type="distribution" id="SECID0E1FAE"><title>Distribution.</title><p>Asia and Pacific zoogeographic regions.</p></tp:treatment-sec><ref-list><ref id="B4"><mixed-citation xmlns:xlink="http://www.w3.org/1999/xlink" xlink:type="simple"><person-group><name name-style="western"><surname>Jäger</surname><given-names>P</given-names></name><name name-style="western"><surname>Yin</surname><given-names>CM</given-names></name></person-group> (<year>2001</year>) <article-title><tp:taxon-name><tp:taxon-name-part taxon-name-part-type="family">Sparassidae</tp:taxon-name-part></tp:taxon-name> in China. 1. Revised list of known species with new transfers, new synonymies and type designations (<tp:taxon-name><tp:taxon-name-part taxon-name-part-type="class">Arachnida</tp:taxon-name-part></tp:taxon-name>: <tp:taxon-name><tp:taxon-name-part taxon-name-part-type="order">Araneae</tp:taxon-name-part></tp:taxon-name>).</article-title><source>Acta Arachnologica</source><volume>50</volume>: <fpage>123</fpage>–<lpage>134</lpage>. <ext-link xlink:type="simple" ext-link-type="doi" xlink:href="10.2476/asjaa.50.123">https://doi.org/10.2476/asjaa.50.123</ext-link></mixed-citation></ref><ref id="B3"><mixed-citation xmlns:xlink="http://www.w3.org/1999/xlink" xlink:type="simple"><person-group><name name-style="western"><surname>Hu</surname><given-names>JL</given-names></name></person-group> (<year>2001</year>) Spiders in Qinghai-Tibet Plateau of China. Henan Science and Technology Publishing House, 658 pp. [in Chinese]</mixed-citation></ref></ref-list></tp:taxon-treatment>
