# Supplementary material for: Two new and one newly recorded species of Thelcticopis Karsch, 1884 (Araneae, Sparassidae) from China
Source: Zookeys. 2020 Jun 11;940:105–15. doi: 10.3897/zookeys.940.50764 (PMC7303221; doi:10.3897/zookeys.940.50764)
Supplement: XML Treatment for Thelcticopis dahanensis [file zookeys.940.50764-treatment2.xml]

<!DOCTYPE tp:taxon-treatment
  PUBLIC "-//TaxonX//DTD Taxonomic Treatment Publishing DTD v0 20100105//EN" "tax-treatment-NSO.dtd">
<tp:taxon-treatment xmlns:tp="http://www.plazi.org/taxpub"><tp:treatment-meta><kwd-group><label>Taxon classification</label><kwd><named-content xmlns:xlink="http://www.w3.org/1999/xlink" content-type="kingdom">Animalia</named-content></kwd><kwd><named-content xmlns:xlink="http://www.w3.org/1999/xlink" content-type="order">Araneae</named-content></kwd><kwd><named-content xmlns:xlink="http://www.w3.org/1999/xlink" content-type="family">Sparassidae</named-content></kwd></kwd-group><mixed-citation publication-type="journal"><person-group><name><surname>Zhu</surname><given-names>Yang</given-names></name><name><surname>Lin</surname><given-names>Ye-Jie</given-names></name><name><surname>Zhong</surname><given-names>Yang</given-names></name></person-group><article-title>Two new and one newly recorded species of <italic><tp:taxon-name><tp:taxon-name-part taxon-name-part-type="genus" reg="Thelcticopis">Thelcticopis</tp:taxon-name-part></tp:taxon-name></italic> Karsch, 1884 (<tp:taxon-name><tp:taxon-name-part taxon-name-part-type="order">Araneae</tp:taxon-name-part></tp:taxon-name>, <tp:taxon-name><tp:taxon-name-part taxon-name-part-type="family">Sparassidae</tp:taxon-name-part></tp:taxon-name>) from China</article-title><source>Zookeys</source><day>11</day><month>6</month><year>2020</year><volume>940</volume><fpage>105</fpage><lpage>115</lpage><pub-id pub-id-type="doi">10.3897/zookeys.940.50764</pub-id></mixed-citation></tp:treatment-meta><tp:nomenclature><tp:taxon-name><object-id xmlns:xlink="http://www.w3.org/1999/xlink" content-type="arpha" xlink:type="simple">4D014743-FC15-58C9-B145-0957C5541021</object-id>
              <tp:taxon-name-part taxon-name-part-type="genus" reg="Thelcticopis">Thelcticopis</tp:taxon-name-part>
              <tp:taxon-name-part taxon-name-part-type="species" reg="dahanensis">dahanensis</tp:taxon-name-part>
              <object-id xmlns:xlink="http://www.w3.org/1999/xlink" content-type="zoobank" xlink:type="simple">http://zoobank.org/B362CCBC-E054-4FA1-B293-07693E07E439</object-id>
            </tp:taxon-name><tp:taxon-authority>Zhu &amp; Zhong</tp:taxon-authority><tp:taxon-status xmlns:xlink="http://www.w3.org/1999/xlink" xlink:type="simple">sp. nov.</tp:taxon-status><xref ref-type="fig" rid="F1">Figures 1</xref><xref ref-type="fig" rid="F5">, 5</xref></tp:nomenclature><tp:treatment-sec sec-type="type material" id="SECID0EQHAE"><title>Type materials.</title><p><bold><italic>Holotype</italic>.</bold> ♂ (<named-content xmlns:xlink="http://www.w3.org/1999/xlink" content-type="dwc:institutional_code" xlink:type="simple">CBEE</named-content>), China, Taiwan Island, Pingdong County, <abbrev xmlns:xlink="http://www.w3.org/1999/xlink" xlink:title="metatarsus" id="ABBRID0EAIAE" xlink:type="simple">Mt</abbrev>. Dahan, <named-content xmlns:xlink="http://www.w3.org/1999/xlink" content-type="dwc:verbatimCoordinates" xlink:type="simple"><named-content content-type="geo-json" specific-use="{&#34;type&#34;:&#34;Point&#34;,&#34;coordinates&#34;:[120.740000,22.410000]}" id="NCID0EHIAE" xlink:type="simple">22.41N, 120.74E</named-content></named-content>, 29.VI.2013, J. Liu leg. <bold><italic>Paratypes</italic></bold> (<named-content xmlns:xlink="http://www.w3.org/1999/xlink" content-type="dwc:institutional_code" xlink:type="simple">CBEE</named-content>): ♂, same data as holotype.</p></tp:treatment-sec><tp:treatment-sec sec-type="etymology" id="SECID0EUIAE"><title>Etymology.</title><p>The specific name is a noun in apposition taken from the type locality.</p></tp:treatment-sec><tp:treatment-sec sec-type="diagnosis" id="SECID0EZIAE"><title>Diagnosis.</title><p>The male of this new species resembles those of other Chinese <italic><tp:taxon-name><tp:taxon-name-part taxon-name-part-type="genus" reg="Thelcticopis">Thelcticopis</tp:taxon-name-part></tp:taxon-name></italic> species (<italic><tp:taxon-name><tp:taxon-name-part taxon-name-part-type="genus" reg="Thelcticopis">T.&gt;T.</tp:taxon-name-part> <tp:taxon-name-part taxon-name-part-type="species" reg="severa">severa</tp:taxon-name-part></tp:taxon-name></italic>, <italic><tp:taxon-name><tp:taxon-name-part taxon-name-part-type="genus" reg="Thelcticopis">T.</tp:taxon-name-part> <tp:taxon-name-part taxon-name-part-type="species" reg="unciformis">unciformis</tp:taxon-name-part></tp:taxon-name></italic> sp. nov. and <italic><tp:taxon-name><tp:taxon-name-part taxon-name-part-type="genus" reg="Thelcticopis">T.&gt;T.</tp:taxon-name-part> <tp:taxon-name-part taxon-name-part-type="species" reg="zhengi">zhengi</tp:taxon-name-part></tp:taxon-name></italic>) in having stout tibia, broad cymbium and spoon-shaped tegular apophysis, but can be separated from <italic><tp:taxon-name><tp:taxon-name-part taxon-name-part-type="genus" reg="Thelcticopis">T.&gt;T.</tp:taxon-name-part> <tp:taxon-name-part taxon-name-part-type="species" reg="severa">severa</tp:taxon-name-part></tp:taxon-name></italic> by <abbrev xmlns:xlink="http://www.w3.org/1999/xlink" xlink:title="retrolateral tibial apophysis" id="ABBRID0ESKAE" xlink:type="simple">RTA</abbrev> arising distally from tibia, branched (arising proximally, not branched in <italic><tp:taxon-name><tp:taxon-name-part taxon-name-part-type="genus" reg="Thelcticopis">T.&gt;T.</tp:taxon-name-part> <tp:taxon-name-part taxon-name-part-type="species" reg="severa">severa</tp:taxon-name-part></tp:taxon-name></italic>); from <italic><tp:taxon-name><tp:taxon-name-part taxon-name-part-type="genus" reg="Thelcticopis">T.</tp:taxon-name-part> <tp:taxon-name-part taxon-name-part-type="species" reg="unciformis">unciformis</tp:taxon-name-part></tp:taxon-name></italic> sp. nov. by the developed conductor with two branches distally, dorsal branch extending beyond ventral one (dorsal branch not extending beyond ventral one in <italic><tp:taxon-name><tp:taxon-name-part taxon-name-part-type="genus" reg="Thelcticopis">T.</tp:taxon-name-part> <tp:taxon-name-part taxon-name-part-type="species" reg="unciformis">unciformis</tp:taxon-name-part></tp:taxon-name></italic> sp. nov.), from <italic><tp:taxon-name><tp:taxon-name-part taxon-name-part-type="genus" reg="Thelcticopis">T.&gt;T.</tp:taxon-name-part> <tp:taxon-name-part taxon-name-part-type="species" reg="zhengi">zhengi</tp:taxon-name-part></tp:taxon-name></italic> by the long embolus with filiform end, visible in ventral view (but short, with blunt end, covered by a large tegular apophysis in <italic><tp:taxon-name><tp:taxon-name-part taxon-name-part-type="genus" reg="Thelcticopis">T.&gt;T.</tp:taxon-name-part> <tp:taxon-name-part taxon-name-part-type="species" reg="zhengi">zhengi</tp:taxon-name-part></tp:taxon-name></italic>) (Fig. <xref ref-type="fig" rid="F1">1A–E</xref>).</p><fig id="F1" position="float" orientation="portrait"><object-id xmlns:xlink="http://www.w3.org/1999/xlink" content-type="doi" xlink:type="simple">10.3897/zookeys.940.50764.figure1</object-id><object-id xmlns:xlink="http://www.w3.org/1999/xlink" content-type="arpha" xlink:type="simple">680BE64A-DA66-51B7-9950-4488F221B1D2</object-id><label>Figure 1.</label><caption><p><italic><tp:taxon-name><tp:taxon-name-part taxon-name-part-type="genus" reg="Thelcticopis">Thelcticopis</tp:taxon-name-part> <tp:taxon-name-part taxon-name-part-type="species" reg="dahanensis">dahanensis</tp:taxon-name-part></tp:taxon-name></italic> Zhu &amp; Zhong, sp. nov., holotype male <bold>A–C</bold> palp, left <bold>D</bold> left male palpal tibia <bold>E</bold> tegular apophysis <bold>F</bold> cheliceral dentition <bold>G, H</bold> male habitus (<bold>A</bold> prolateral view; <bold>B, E, F, H</bold> ventral view; <bold>C, D</bold> retrolateral view; <bold>G</bold> dorsal view). Abbreviations: C–conductor, <abbrev xmlns:xlink="http://www.w3.org/1999/xlink" xlink:title="dorsal branch of RTA" id="ABBRID0EWNAE" xlink:type="simple">dRTA</abbrev>–dorsal branch of <abbrev xmlns:xlink="http://www.w3.org/1999/xlink" xlink:title="retrolateral tibial apophysis" id="ABBRID0E1NAE" xlink:type="simple">RTA</abbrev>, E–embolus, <abbrev xmlns:xlink="http://www.w3.org/1999/xlink" xlink:title="tegular apophysis" id="ABBRID0E5NAE" xlink:type="simple">TA</abbrev>–tegular apophysis, <abbrev xmlns:xlink="http://www.w3.org/1999/xlink" xlink:title="spermophore" id="ABBRID0ECOAE" xlink:type="simple">SP</abbrev>–spermophore, <abbrev xmlns:xlink="http://www.w3.org/1999/xlink" xlink:title="ventral branch of RTA" id="ABBRID0EGOAE" xlink:type="simple">vRTA</abbrev>–ventral branch of <abbrev xmlns:xlink="http://www.w3.org/1999/xlink" xlink:title="retrolateral tibial apophysis" id="ABBRID0EKOAE" xlink:type="simple">RTA</abbrev>. Scale bars: 0.5 mm (<bold>A–F</bold>); 5 mm (<bold>G, H</bold>).</p></caption><graphic xmlns:xlink="http://www.w3.org/1999/xlink" xlink:href="zookeys-940-105-g001.jpg" position="float" orientation="portrait" xlink:type="simple" id="oo_420653.jpg"><uri content-type="original_file" xlink:type="simple">https://binary.pensoft.net/fig/420653</uri></graphic></fig></tp:treatment-sec><tp:treatment-sec sec-type="description" id="SECID0EXOAE"><title>Description.</title><p><bold>Male.</bold><abbrev xmlns:xlink="http://www.w3.org/1999/xlink" xlink:title="prosoma length" id="ABBRID0E6OAE" xlink:type="simple">PL</abbrev> 6.1, <abbrev xmlns:xlink="http://www.w3.org/1999/xlink" xlink:title="prosoma width" id="ABBRID0EDPAE" xlink:type="simple">PW</abbrev> 5.3, <abbrev xmlns:xlink="http://www.w3.org/1999/xlink" xlink:title="anterior width of prosoma" id="ABBRID0EHPAE" xlink:type="simple">AW</abbrev> 2.8, <abbrev xmlns:xlink="http://www.w3.org/1999/xlink" xlink:title="opisthosoma length" id="ABBRID0ELPAE" xlink:type="simple">OL</abbrev> 6.0, <abbrev xmlns:xlink="http://www.w3.org/1999/xlink" xlink:title="opisthosoma width" id="ABBRID0EPPAE" xlink:type="simple">OW</abbrev> 3.1. Eyes: <abbrev xmlns:xlink="http://www.w3.org/1999/xlink" xlink:title="anterior median eyes" id="ABBRID0ETPAE" xlink:type="simple">AME</abbrev> 0.25, <abbrev xmlns:xlink="http://www.w3.org/1999/xlink" xlink:title="anterior lateral eyes" id="ABBRID0EXPAE" xlink:type="simple">ALE</abbrev> 0.21, <abbrev xmlns:xlink="http://www.w3.org/1999/xlink" xlink:title="posterior median eyes" id="ABBRID0E2PAE" xlink:type="simple">PME</abbrev> 0.18, <abbrev xmlns:xlink="http://www.w3.org/1999/xlink" xlink:title="posterior lateral eyes" id="ABBRID0E6PAE" xlink:type="simple">PLE</abbrev> 0.20, <abbrev xmlns:xlink="http://www.w3.org/1999/xlink" xlink:title="anterior median eyes" id="ABBRID0EDQAE" xlink:type="simple">AME</abbrev>–<abbrev xmlns:xlink="http://www.w3.org/1999/xlink" xlink:title="anterior median eyes" id="ABBRID0EHQAE" xlink:type="simple">AME</abbrev> 0.25, <abbrev xmlns:xlink="http://www.w3.org/1999/xlink" xlink:title="anterior median eyes" id="ABBRID0ELQAE" xlink:type="simple">AME</abbrev>–<abbrev xmlns:xlink="http://www.w3.org/1999/xlink" xlink:title="anterior lateral eyes" id="ABBRID0EPQAE" xlink:type="simple">ALE</abbrev> 0.34, <abbrev xmlns:xlink="http://www.w3.org/1999/xlink" xlink:title="posterior median eyes" id="ABBRID0ETQAE" xlink:type="simple">PME</abbrev>–<abbrev xmlns:xlink="http://www.w3.org/1999/xlink" xlink:title="posterior median eyes" id="ABBRID0EXQAE" xlink:type="simple">PME</abbrev> 0.58, <abbrev xmlns:xlink="http://www.w3.org/1999/xlink" xlink:title="posterior median eyes" id="ABBRID0E2QAE" xlink:type="simple">PME</abbrev>–<abbrev xmlns:xlink="http://www.w3.org/1999/xlink" xlink:title="posterior lateral eyes" id="ABBRID0E6QAE" xlink:type="simple">PLE</abbrev> 0.69, <abbrev xmlns:xlink="http://www.w3.org/1999/xlink" xlink:title="anterior median eyes" id="ABBRID0EDRAE" xlink:type="simple">AME</abbrev>–<abbrev xmlns:xlink="http://www.w3.org/1999/xlink" xlink:title="posterior median eyes" id="ABBRID0EHRAE" xlink:type="simple">PME</abbrev> 0.36, <abbrev xmlns:xlink="http://www.w3.org/1999/xlink" xlink:title="anterior lateral eyes" id="ABBRID0ELRAE" xlink:type="simple">ALE</abbrev>–<abbrev xmlns:xlink="http://www.w3.org/1999/xlink" xlink:title="posterior lateral eyes" id="ABBRID0EPRAE" xlink:type="simple">PLE</abbrev> 0.34, <abbrev xmlns:xlink="http://www.w3.org/1999/xlink" xlink:title="clypeus height" id="ABBRID0ETRAE" xlink:type="simple">CH</abbrev><abbrev xmlns:xlink="http://www.w3.org/1999/xlink" xlink:title="anterior median eyes" id="ABBRID0EXRAE" xlink:type="simple">AME</abbrev> 0.16, <abbrev xmlns:xlink="http://www.w3.org/1999/xlink" xlink:title="clypeus height" id="ABBRID0E2RAE" xlink:type="simple">CH</abbrev><abbrev xmlns:xlink="http://www.w3.org/1999/xlink" xlink:title="anterior lateral eyes" id="ABBRID0E6RAE" xlink:type="simple">ALE</abbrev> 0.14. Spination: Palp: 131, 101, 0002; Fe: I–II 323, III 322, IV 321; <abbrev xmlns:xlink="http://www.w3.org/1999/xlink" xlink:title="patella" id="ABBRID0EDSAE" xlink:type="simple">Pa</abbrev>: I–IV 000; <abbrev xmlns:xlink="http://www.w3.org/1999/xlink" xlink:title="tibia" id="ABBRID0EHSAE" xlink:type="simple">Ti</abbrev>: I–II 212 10, III–IV 2126; <abbrev xmlns:xlink="http://www.w3.org/1999/xlink" xlink:title="metatarsus" id="ABBRID0ELSAE" xlink:type="simple">Mt</abbrev>: I–II 1012, III 3032, IV 3034. Measurements of palp and legs: Palp 7.5 (2.2, 0.8, 1.3, –, 3.2), I 20.6 (5.6, 2.8, 5.6, 5.3, 1.3), II 18.7 (5.1, 2.7, 5.0, 4.7, 1.2), III 15.5 (4.6, 2.3, 3.9, 3.7, 1.0), IV 19.7 (5.8, 2.2, 4.8, 5.7, 1.2). Leg formula: I-IV-II-III. Cheliceral furrow with three anterior and five posterior teeth, without denticles (Fig. <xref ref-type="fig" rid="F1">1F</xref>). Dorsal prosoma reddish brown, posterior margins dark, with shallow fovea and radial furrows. Chelicerae deep reddish brown. Sternum yellowish brown, with margin deep brown. Gnathocoxae and labium deep yellowish brown, with white distal lips. Legs deep reddish to yellowish brown, covered by short spines. Dorsal opisthosoma with irregular patches and distinct median chevrons in posterior half. Ventral opisthosoma with patches especially in lateral half (Fig. <xref ref-type="fig" rid="F1">1G, H</xref>).</p><p>Palp as in diagnosis. Cymbium approximately two times longer than tibia in ventral view. Conductor arising from tegulum in the 11-o’clock-position. Appendage of median apophysis finger-shaped in ventral view. Sperm duct almost straight in ventral view. <abbrev xmlns:xlink="http://www.w3.org/1999/xlink" xlink:title="ventral branch of RTA" id="ABBRID0EZSAE" xlink:type="simple">vRTA</abbrev> with tip pointed and <abbrev xmlns:xlink="http://www.w3.org/1999/xlink" xlink:title="dorsal branch of RTA" id="ABBRID0E4SAE" xlink:type="simple">dRTA</abbrev> blunt in retrolateral view. Palpal tibia retrolaterally with distinct bunch of nine setae (Fig. <xref ref-type="fig" rid="F1">1A–E</xref>).</p><p><bold>Female.</bold> Unknown.</p></tp:treatment-sec><tp:treatment-sec sec-type="distribution" id="SECID0EJTAE"><title>Distribution.</title><p>Known only from the type locality (Fig. <xref ref-type="fig" rid="F5">5</xref>).</p></tp:treatment-sec><tp:treatment-sec><!--Section generated to contain objects referenced in tp:taxon-treatment.--><fig id="F5" position="float" orientation="portrait"><object-id xmlns:xlink="http://www.w3.org/1999/xlink" content-type="doi" xlink:type="simple">10.3897/zookeys.940.50764.figure5</object-id><object-id xmlns:xlink="http://www.w3.org/1999/xlink" content-type="arpha" xlink:type="simple">36D588FC-730D-58F9-A7DD-7B1FDADA6322</object-id><label>Figure 5.</label><caption><p>Collection localities of three <italic><tp:taxon-name><tp:taxon-name-part taxon-name-part-type="genus" reg="Thelcticopis">Thelcticopis</tp:taxon-name-part></tp:taxon-name></italic> species from China.</p></caption><graphic xmlns:xlink="http://www.w3.org/1999/xlink" xlink:href="zookeys-940-105-g005.jpg" position="float" orientation="portrait" xlink:type="simple" id="oo_420657.jpg"><uri content-type="original_file" xlink:type="simple">https://binary.pensoft.net/fig/420657</uri></graphic></fig></tp:treatment-sec></tp:taxon-treatment>
