# Supplementary material for: Two new and one newly recorded species of Thelcticopis Karsch, 1884 (Araneae, Sparassidae) from China
Source: Zookeys. 2020 Jun 11;940:105–15. doi: 10.3897/zookeys.940.50764 (PMC7303221; doi:10.3897/zookeys.940.50764)
Supplement: XML Treatment for Thelcticopis severa [file zookeys.940.50764-treatment3.xml]

<!DOCTYPE tp:taxon-treatment
  PUBLIC "-//TaxonX//DTD Taxonomic Treatment Publishing DTD v0 20100105//EN" "tax-treatment-NSO.dtd">
<tp:taxon-treatment xmlns:tp="http://www.plazi.org/taxpub"><tp:treatment-meta><kwd-group><label>Taxon classification</label><kwd><named-content xmlns:xlink="http://www.w3.org/1999/xlink" content-type="kingdom">Animalia</named-content></kwd><kwd><named-content xmlns:xlink="http://www.w3.org/1999/xlink" content-type="order">Araneae</named-content></kwd><kwd><named-content xmlns:xlink="http://www.w3.org/1999/xlink" content-type="family">Sparassidae</named-content></kwd></kwd-group><mixed-citation publication-type="journal"><person-group><name><surname>Zhu</surname><given-names>Yang</given-names></name><name><surname>Lin</surname><given-names>Ye-Jie</given-names></name><name><surname>Zhong</surname><given-names>Yang</given-names></name></person-group><article-title>Two new and one newly recorded species of <italic><tp:taxon-name><tp:taxon-name-part taxon-name-part-type="genus" reg="Thelcticopis">Thelcticopis</tp:taxon-name-part></tp:taxon-name></italic> Karsch, 1884 (<tp:taxon-name><tp:taxon-name-part taxon-name-part-type="order">Araneae</tp:taxon-name-part></tp:taxon-name>, <tp:taxon-name><tp:taxon-name-part taxon-name-part-type="family">Sparassidae</tp:taxon-name-part></tp:taxon-name>) from China</article-title><source>Zookeys</source><day>11</day><month>6</month><year>2020</year><volume>940</volume><fpage>105</fpage><lpage>115</lpage><pub-id pub-id-type="doi">10.3897/zookeys.940.50764</pub-id></mixed-citation></tp:treatment-meta><tp:nomenclature><tp:taxon-name><object-id xmlns:xlink="http://www.w3.org/1999/xlink" content-type="arpha" xlink:type="simple">C37B32BB-E1F7-5640-BC72-9B86C263B7B0</object-id>
              <tp:taxon-name-part taxon-name-part-type="genus" reg="Thelcticopis">Thelcticopis</tp:taxon-name-part>
              <tp:taxon-name-part taxon-name-part-type="species" reg="severa">severa</tp:taxon-name-part>
            </tp:taxon-name><tp:taxon-authority>(L. Koch, 1875)</tp:taxon-authority><xref ref-type="fig" rid="F2">Figures 2</xref><xref ref-type="fig" rid="F3">, 3</xref><xref ref-type="fig" rid="F5">, 5</xref><tp:nomenclature-citation-list><tp:nomenclature-citation><tp:taxon-name>
                  <tp:taxon-name-part taxon-name-part-type="genus" reg="Themeropis">Themeropis</tp:taxon-name-part> <tp:taxon-name-part taxon-name-part-type="species" reg="severa">severa</tp:taxon-name-part></tp:taxon-name><comment>L. Koch, 1875: 699, pl. 60, fig. 1 (♀).</comment></tp:nomenclature-citation><tp:nomenclature-citation><tp:taxon-name>
                  <tp:taxon-name-part taxon-name-part-type="genus" reg="Thelcticopis">Thelcticopis</tp:taxon-name-part> <tp:taxon-name-part taxon-name-part-type="species" reg="severa">severa</tp:taxon-name-part></tp:taxon-name><comment>Simon, 1897: 72 (transferred from <tp:taxon-name><tp:taxon-name-part taxon-name-part-type="genus" reg="Themeropis">Themeropis</tp:taxon-name-part></tp:taxon-name>).</comment></tp:nomenclature-citation></tp:nomenclature-citation-list></tp:nomenclature><tp:treatment-sec sec-type="remarks" id="SECID0EDWAE"><title>Remarks.</title><p>See the World Spider Catalogue for the full list of references.</p></tp:treatment-sec><tp:treatment-sec sec-type="material" id="SECID0EIWAE"><title>Material examined.</title><p>2♂, 1♀ (<named-content xmlns:xlink="http://www.w3.org/1999/xlink" content-type="dwc:institutional_code" xlink:type="simple">CBEE</named-content>), China, Hainan Island, Wuzhishan National Reserve, <named-content xmlns:xlink="http://www.w3.org/1999/xlink" content-type="dwc:verbatimCoordinates" xlink:type="simple"><named-content content-type="geo-json" specific-use="{&#34;type&#34;:&#34;Point&#34;,&#34;coordinates&#34;:[109.690000,18.890000]}" id="NCID0EWWAE" xlink:type="simple">18.89N, 109.69E</named-content></named-content>, 29.VI.2013, F.X. Liu leg.; 2♂, 1♀ (<named-content xmlns:xlink="http://www.w3.org/1999/xlink" content-type="dwc:institutional_code" xlink:type="simple">CBEE</named-content>), China, Shenzhen City, Bijiashan Park, <named-content xmlns:xlink="http://www.w3.org/1999/xlink" content-type="dwc:verbatimCoordinates" xlink:type="simple"><named-content content-type="geo-json" specific-use="{&#34;type&#34;:&#34;Point&#34;,&#34;coordinates&#34;:[114.080000,22.560000]}" id="NCID0EDXAE" xlink:type="simple">22.56N, 114.08E</named-content></named-content>, 26.VII.2018, Q.L. Lu leg; 2♂ (<named-content xmlns:xlink="http://www.w3.org/1999/xlink" content-type="dwc:institutional_code" xlink:type="simple">CBEE</named-content>), China, Fujian Province, Wuyishan National Reserve, <named-content xmlns:xlink="http://www.w3.org/1999/xlink" content-type="dwc:verbatimCoordinates" xlink:type="simple"><named-content content-type="geo-json" specific-use="{&#34;type&#34;:&#34;Point&#34;,&#34;coordinates&#34;:[117.480000,27.580000]}" id="NCID0EQXAE" xlink:type="simple">27.58N, 117.48E</named-content></named-content>, 25.VIII.2019, Y. Zhong leg.</p></tp:treatment-sec><tp:treatment-sec sec-type="diagnosis" id="SECID0EVXAE"><title>Diagnosis.</title><p>Males of this species can be distinguished from males of other <italic><tp:taxon-name><tp:taxon-name-part taxon-name-part-type="genus" reg="Thelcticopis">Thelcticopis</tp:taxon-name-part></tp:taxon-name></italic> species by its unique bases of <abbrev xmlns:xlink="http://www.w3.org/1999/xlink" xlink:title="retrolateral tibial apophysis" id="ABBRID0ECYAE" xlink:type="simple">RTA</abbrev> with seven or eight stiff setae, long and standing in line (almost the same length as <abbrev xmlns:xlink="http://www.w3.org/1999/xlink" xlink:title="dorsal branch of RTA" id="ABBRID0EGYAE" xlink:type="simple">dRTA</abbrev>) and tip of <abbrev xmlns:xlink="http://www.w3.org/1999/xlink" xlink:title="retrolateral tibial apophysis" id="ABBRID0EKYAE" xlink:type="simple">RTA</abbrev> with one stiff seta bending backwards in retrolateral view (Fig. <xref ref-type="fig" rid="F2">2A–D</xref>). Females are similar to those of <italic><tp:taxon-name><tp:taxon-name-part taxon-name-part-type="genus" reg="Thelcticopis">Thelcticopis</tp:taxon-name-part> <tp:taxon-name-part taxon-name-part-type="species" reg="picta">picta</tp:taxon-name-part></tp:taxon-name></italic> (Thorell, 1887) in having median septum somewhat heart-shaped with a tongue-like posterior structure pointing in the direction of the epigastric furrow (<xref ref-type="bibr" rid="B6">Jäger 2005</xref>: figs 1–7), but distinguished from the latter by the following characters: anterior part of the median septum with a longitudinal ridge (absent in <italic><tp:taxon-name><tp:taxon-name-part taxon-name-part-type="genus" reg="Thelcticopis">T.</tp:taxon-name-part> <tp:taxon-name-part taxon-name-part-type="species" reg="picta">picta</tp:taxon-name-part></tp:taxon-name></italic>); ends of internal duct system inconspicuous in dorsal view (visible in <italic><tp:taxon-name><tp:taxon-name-part taxon-name-part-type="genus" reg="Thelcticopis">T.</tp:taxon-name-part> <tp:taxon-name-part taxon-name-part-type="species" reg="picta">picta</tp:taxon-name-part></tp:taxon-name></italic>) (Fig. <xref ref-type="fig" rid="F2">2A–F</xref>).</p><fig id="F2" position="float" orientation="portrait"><object-id xmlns:xlink="http://www.w3.org/1999/xlink" content-type="doi" xlink:type="simple">10.3897/zookeys.940.50764.figure2</object-id><object-id xmlns:xlink="http://www.w3.org/1999/xlink" content-type="arpha" xlink:type="simple">18DE494C-96B8-56AE-B710-ECF6FB6653E1</object-id><label>Figure 2.</label><caption><p><italic><tp:taxon-name><tp:taxon-name-part taxon-name-part-type="genus" reg="Thelcticopis">Thelcticopis</tp:taxon-name-part> <tp:taxon-name-part taxon-name-part-type="species" reg="severa">severa</tp:taxon-name-part></tp:taxon-name></italic> (L. Koch, 1875) <bold>A–C</bold> palp, left <bold>D</bold> left male palpal tibia <bold>E</bold> epigyne <bold>F</bold> vulva <bold>G, H</bold> cheliceral dentition (<bold>A</bold> prolateral view; <bold>B, E, G, H</bold> ventral view; <bold>C, D</bold> retrolateral view; <bold>F</bold> dorsal view; <bold>G</bold> male; <bold>H</bold> female). Abbreviations: C–conductor, E–embolus, <abbrev xmlns:xlink="http://www.w3.org/1999/xlink" xlink:title="fertilization duct" id="ABBRID0EE2AE" xlink:type="simple">FD</abbrev>–fertilization duct, <abbrev xmlns:xlink="http://www.w3.org/1999/xlink" xlink:title="middle septum" id="ABBRID0EI2AE" xlink:type="simple">MS</abbrev>–middle septum, <abbrev xmlns:xlink="http://www.w3.org/1999/xlink" xlink:title="retrolateral tibial apophysis" id="ABBRID0EM2AE" xlink:type="simple">RTA</abbrev>–retrolateral tibial apophysis, S–Spermatheca, <abbrev xmlns:xlink="http://www.w3.org/1999/xlink" xlink:title="spermophore" id="ABBRID0EQ2AE" xlink:type="simple">SP</abbrev>–spermophore, <abbrev xmlns:xlink="http://www.w3.org/1999/xlink" xlink:title="tegular apophysis" id="ABBRID0EU2AE" xlink:type="simple">TA</abbrev>–tegular apophysis. Scale bars: 0.5 mm</p></caption><graphic xmlns:xlink="http://www.w3.org/1999/xlink" xlink:href="zookeys-940-105-g002.jpg" position="float" orientation="portrait" xlink:type="simple" id="oo_420654.jpg"><uri content-type="original_file" xlink:type="simple">https://binary.pensoft.net/fig/420654</uri></graphic></fig></tp:treatment-sec><tp:treatment-sec sec-type="description" id="SECID0E42AE"><title>Description.</title><p>See <xref ref-type="bibr" rid="B2">Hu and Ru (1988)</xref> and <xref ref-type="bibr" rid="B15">Yin et al. (2012)</xref>.</p><fig id="F3" position="float" orientation="portrait"><object-id xmlns:xlink="http://www.w3.org/1999/xlink" content-type="doi" xlink:type="simple">10.3897/zookeys.940.50764.figure3</object-id><object-id xmlns:xlink="http://www.w3.org/1999/xlink" content-type="arpha" xlink:type="simple">771FE4B0-D1BB-55AB-98C3-72B8628EBF50</object-id><label>Figure 3.</label><caption><p><bold>A–D</bold> habitus of <italic><tp:taxon-name><tp:taxon-name-part taxon-name-part-type="genus" reg="Thelcticopis">Thelcticopis</tp:taxon-name-part> <tp:taxon-name-part taxon-name-part-type="species" reg="severa">severa</tp:taxon-name-part></tp:taxon-name></italic> (L. Koch, 1875) <bold>A</bold> male, dorsal <bold>B</bold> male, ventral <bold>C</bold> female, dorsal <bold>D</bold> female, ventral <bold>E, F</bold> photographs of living <italic><tp:taxon-name><tp:taxon-name-part taxon-name-part-type="genus" reg="Thelcticopis">Thelcticopis</tp:taxon-name-part> <tp:taxon-name-part taxon-name-part-type="species" reg="severa">severa</tp:taxon-name-part></tp:taxon-name></italic> (L. Koch, 1875) from Bijiashan park <bold>E</bold> male <bold>F</bold> female. Photographs by Qianle Lu. Scale bars: 5 mm.</p></caption><graphic xmlns:xlink="http://www.w3.org/1999/xlink" xlink:href="zookeys-940-105-g003.jpg" position="float" orientation="portrait" xlink:type="simple" id="oo_420655.jpg"><uri content-type="original_file" xlink:type="simple">https://binary.pensoft.net/fig/420655</uri></graphic></fig></tp:treatment-sec><tp:treatment-sec sec-type="distribution" id="SECID0E54AE"><title>Distribution.</title><p>China (Guangdong, new province record; Guangxi; Hainan; Fujian, new province record; Hongkong; Hunan; Taiwan; Yunnan; Zhejiang); Korea; Japan; Laos (Fig. <xref ref-type="fig" rid="F5">5</xref>).</p></tp:treatment-sec><tp:treatment-sec><!--Section generated to contain objects referenced in tp:taxon-treatment.--><fig id="F5" position="float" orientation="portrait"><object-id xmlns:xlink="http://www.w3.org/1999/xlink" content-type="doi" xlink:type="simple">10.3897/zookeys.940.50764.figure5</object-id><object-id xmlns:xlink="http://www.w3.org/1999/xlink" content-type="arpha" xlink:type="simple">36D588FC-730D-58F9-A7DD-7B1FDADA6322</object-id><label>Figure 5.</label><caption><p>Collection localities of three <italic><tp:taxon-name><tp:taxon-name-part taxon-name-part-type="genus" reg="Thelcticopis">Thelcticopis</tp:taxon-name-part></tp:taxon-name></italic> species from China.</p></caption><graphic xmlns:xlink="http://www.w3.org/1999/xlink" xlink:href="zookeys-940-105-g005.jpg" position="float" orientation="portrait" xlink:type="simple" id="oo_420657.jpg"><uri content-type="original_file" xlink:type="simple">https://binary.pensoft.net/fig/420657</uri></graphic></fig></tp:treatment-sec><ref-list><ref id="B6"><mixed-citation xmlns:xlink="http://www.w3.org/1999/xlink" xlink:type="simple"><person-group><name name-style="western"><surname>Jäger</surname><given-names>P</given-names></name></person-group> (<year>2005</year>) <article-title><italic><tp:taxon-name><tp:taxon-name-part taxon-name-part-type="genus">Seramba</tp:taxon-name-part></tp:taxon-name></italic> Thorell 1887 is a synonym of <italic><tp:taxon-name><tp:taxon-name-part taxon-name-part-type="genus">Thelcticopis</tp:taxon-name-part></tp:taxon-name></italic> Karsch 1884 (<tp:taxon-name><tp:taxon-name-part taxon-name-part-type="class">Arachnida</tp:taxon-name-part></tp:taxon-name>, <tp:taxon-name><tp:taxon-name-part taxon-name-part-type="order">Araneae</tp:taxon-name-part></tp:taxon-name>, <tp:taxon-name><tp:taxon-name-part taxon-name-part-type="family">Sparassidae</tp:taxon-name-part></tp:taxon-name>, <tp:taxon-name><tp:taxon-name-part taxon-name-part-type="subfamily">Sparianthinae</tp:taxon-name-part></tp:taxon-name>).</article-title><source>Senckenbergiana Biologica</source><volume>85</volume>: <fpage>57</fpage>–<lpage>59</lpage>.</mixed-citation></ref><ref id="B2"><mixed-citation xmlns:xlink="http://www.w3.org/1999/xlink" xlink:type="simple"><person-group><name name-style="western"><surname>Hu</surname><given-names>JL</given-names></name><name name-style="western"><surname>Ru</surname><given-names>YC</given-names></name></person-group> (<year>1988</year>) <article-title>On two species of <tp:taxon-name><tp:taxon-name-part taxon-name-part-type="family">Heteropodidae</tp:taxon-name-part></tp:taxon-name> (<tp:taxon-name><tp:taxon-name-part taxon-name-part-type="order">Araneae</tp:taxon-name-part></tp:taxon-name>) from Guangxi Zhuang Autonomous Region, China.</article-title><source>Journal of Shadong University</source><volume>23</volume>: <fpage>92</fpage>–<lpage>98</lpage>. [in Chinese]</mixed-citation></ref><ref id="B15"><mixed-citation xmlns:xlink="http://www.w3.org/1999/xlink" xlink:type="simple"><person-group><name name-style="western"><surname>Yin</surname><given-names>CM</given-names></name><name name-style="western"><surname>Peng</surname><given-names>XJ</given-names></name><name name-style="western"><surname>Yan</surname><given-names>HM</given-names></name><name name-style="western"><surname>Bao</surname><given-names>YH</given-names></name><name name-style="western"><surname>Xu</surname><given-names>X</given-names></name><name name-style="western"><surname>Tang</surname><given-names>G</given-names></name><name name-style="western"><surname>Zhou</surname><given-names>QS</given-names></name><name name-style="western"><surname>Liu</surname><given-names>P</given-names></name></person-group> (<year>2012</year>) <source>Fauna Hunan: <tp:taxon-name><tp:taxon-name-part taxon-name-part-type="order">Araneae</tp:taxon-name-part></tp:taxon-name> in Hunan, China.</source><publisher-name>Hunan Science and Technology Press</publisher-name>, <publisher-loc>Changsha</publisher-loc>, <size units="page">1590 pp</size>. [in Chinese]</mixed-citation></ref></ref-list></tp:taxon-treatment>
