# Supplementary material for: Two new and one newly recorded species of Thelcticopis Karsch, 1884 (Araneae, Sparassidae) from China
Source: Zookeys. 2020 Jun 11;940:105–15. doi: 10.3897/zookeys.940.50764 (PMC7303221; doi:10.3897/zookeys.940.50764)
Supplement: XML Treatment for Thelcticopis unciformis [file zookeys.940.50764-treatment4.xml]

<!DOCTYPE tp:taxon-treatment
  PUBLIC "-//TaxonX//DTD Taxonomic Treatment Publishing DTD v0 20100105//EN" "tax-treatment-NSO.dtd">
<tp:taxon-treatment xmlns:tp="http://www.plazi.org/taxpub"><tp:treatment-meta><kwd-group><label>Taxon classification</label><kwd><named-content xmlns:xlink="http://www.w3.org/1999/xlink" content-type="kingdom">Animalia</named-content></kwd><kwd><named-content xmlns:xlink="http://www.w3.org/1999/xlink" content-type="order">Araneae</named-content></kwd><kwd><named-content xmlns:xlink="http://www.w3.org/1999/xlink" content-type="family">Sparassidae</named-content></kwd></kwd-group><mixed-citation publication-type="journal"><person-group><name><surname>Zhu</surname><given-names>Yang</given-names></name><name><surname>Lin</surname><given-names>Ye-Jie</given-names></name><name><surname>Zhong</surname><given-names>Yang</given-names></name></person-group><article-title>Two new and one newly recorded species of <italic><tp:taxon-name><tp:taxon-name-part taxon-name-part-type="genus" reg="Thelcticopis">Thelcticopis</tp:taxon-name-part></tp:taxon-name></italic> Karsch, 1884 (<tp:taxon-name><tp:taxon-name-part taxon-name-part-type="order">Araneae</tp:taxon-name-part></tp:taxon-name>, <tp:taxon-name><tp:taxon-name-part taxon-name-part-type="family">Sparassidae</tp:taxon-name-part></tp:taxon-name>) from China</article-title><source>Zookeys</source><day>11</day><month>6</month><year>2020</year><volume>940</volume><fpage>105</fpage><lpage>115</lpage><pub-id pub-id-type="doi">10.3897/zookeys.940.50764</pub-id></mixed-citation></tp:treatment-meta><tp:nomenclature><tp:taxon-name><object-id xmlns:xlink="http://www.w3.org/1999/xlink" content-type="arpha" xlink:type="simple">18214BC4-154B-52B8-AB6B-BC54C3D2EE95</object-id>
              <tp:taxon-name-part taxon-name-part-type="genus" reg="Thelcticopis">Thelcticopis</tp:taxon-name-part>
              <tp:taxon-name-part taxon-name-part-type="species" reg="unciformis">unciformis</tp:taxon-name-part>
              <object-id xmlns:xlink="http://www.w3.org/1999/xlink" content-type="zoobank" xlink:type="simple">http://zoobank.org/A2035161-2D57-493D-8E14-5E12A5357C52</object-id>
            </tp:taxon-name><tp:taxon-authority>Zhu &amp; Zhong</tp:taxon-authority><tp:taxon-status xmlns:xlink="http://www.w3.org/1999/xlink" xlink:type="simple">sp. nov.</tp:taxon-status><xref ref-type="fig" rid="F4">Figures 4</xref><xref ref-type="fig" rid="F5">, 5</xref></tp:nomenclature><tp:treatment-sec sec-type="type material" id="SECID0EZ6AE"><title>Type materials.</title><p><bold><italic>Holotype</italic>.</bold> ♂ (<named-content xmlns:xlink="http://www.w3.org/1999/xlink" content-type="dwc:institutional_code" xlink:type="simple">CBEE</named-content>), China, Taiwan Island, Taipei City, <abbrev xmlns:xlink="http://www.w3.org/1999/xlink" xlink:title="metatarsus" id="ABBRID0EKAAG" xlink:type="simple">Mt</abbrev>. Yangming, <named-content xmlns:xlink="http://www.w3.org/1999/xlink" content-type="dwc:verbatimCoordinates" xlink:type="simple"><named-content content-type="geo-json" specific-use="{&#34;type&#34;:&#34;Point&#34;,&#34;coordinates&#34;:[121.530000,25.170000]}" id="NCID0ERAAG" xlink:type="simple">25.17N, 121.53E</named-content></named-content>, 5.VII.2013, J. Liu leg. <bold><italic>Paratypes</italic></bold> (<named-content xmlns:xlink="http://www.w3.org/1999/xlink" content-type="dwc:institutional_code" xlink:type="simple">CBEE</named-content>): ♂, same data as holotype.</p></tp:treatment-sec><tp:treatment-sec sec-type="etymology" id="SECID0E5AAG"><title>Etymology.</title><p>The specific name is derived from Latin adjective <italic><tp:taxon-name><tp:taxon-name-part taxon-name-part-type="genus" reg="Thelcticopis"/><tp:taxon-name-part taxon-name-part-type="species" reg="unciformis">unciformis</tp:taxon-name-part></tp:taxon-name></italic>, -<italic>is</italic>, -<italic>e</italic>, meaning hooked and referring to the embolus being curved.</p></tp:treatment-sec><tp:treatment-sec sec-type="diagnosis" id="SECID0ESBAG"><title>Diagnosis.</title><p>The male of <italic><tp:taxon-name><tp:taxon-name-part taxon-name-part-type="genus" reg="Thelcticopis">T.</tp:taxon-name-part> <tp:taxon-name-part taxon-name-part-type="species" reg="unciformis">unciformis</tp:taxon-name-part></tp:taxon-name></italic> resembles that of <italic><tp:taxon-name><tp:taxon-name-part taxon-name-part-type="genus" reg="Thelcticopis">T.</tp:taxon-name-part> <tp:taxon-name-part taxon-name-part-type="species" reg="dahanensis">dahanensis</tp:taxon-name-part></tp:taxon-name></italic> (Fig. <xref ref-type="fig" rid="F1">1A–D</xref>) by the embolus arising from the tegulum at the 8:30 to 9-o’clock position, embolus tip slender; tibia with retrolateral setae, <abbrev xmlns:xlink="http://www.w3.org/1999/xlink" xlink:title="retrolateral tibial apophysis" id="ABBRID0ESCAG" xlink:type="simple">RTA</abbrev> arising distally from the tibia. However, it can be distinguished by the embolus tip extending beyond the conductor (not so in <italic><tp:taxon-name><tp:taxon-name-part taxon-name-part-type="genus" reg="Thelcticopis">T.</tp:taxon-name-part> <tp:taxon-name-part taxon-name-part-type="species" reg="dahanensis">dahanensis</tp:taxon-name-part></tp:taxon-name></italic>); <abbrev xmlns:xlink="http://www.w3.org/1999/xlink" xlink:title="dorsal branch of RTA" id="ABBRID0EBDAG" xlink:type="simple">dRTA</abbrev> tip pointed in retrolateral view (blunt in <italic><tp:taxon-name><tp:taxon-name-part taxon-name-part-type="genus" reg="Thelcticopis">T.</tp:taxon-name-part> <tp:taxon-name-part taxon-name-part-type="species" reg="dahanensis">dahanensis</tp:taxon-name-part></tp:taxon-name></italic>) (Fig. <xref ref-type="fig" rid="F4">4A–D</xref>).</p></tp:treatment-sec><tp:treatment-sec sec-type="description" id="SECID0EUDAG"><title>Description.</title><p><bold>Male.</bold><abbrev xmlns:xlink="http://www.w3.org/1999/xlink" xlink:title="prosoma length" id="ABBRID0E3DAG" xlink:type="simple">PL</abbrev> 7.5, <abbrev xmlns:xlink="http://www.w3.org/1999/xlink" xlink:title="prosoma width" id="ABBRID0EAEAG" xlink:type="simple">PW</abbrev> 6.0, <abbrev xmlns:xlink="http://www.w3.org/1999/xlink" xlink:title="anterior width of prosoma" id="ABBRID0EEEAG" xlink:type="simple">AW</abbrev> 3.3, <abbrev xmlns:xlink="http://www.w3.org/1999/xlink" xlink:title="opisthosoma length" id="ABBRID0EIEAG" xlink:type="simple">OL</abbrev> 7.1, <abbrev xmlns:xlink="http://www.w3.org/1999/xlink" xlink:title="opisthosoma width" id="ABBRID0EMEAG" xlink:type="simple">OW</abbrev> 4.0. Eyes: <abbrev xmlns:xlink="http://www.w3.org/1999/xlink" xlink:title="anterior median eyes" id="ABBRID0EQEAG" xlink:type="simple">AME</abbrev> 0.39, <abbrev xmlns:xlink="http://www.w3.org/1999/xlink" xlink:title="anterior lateral eyes" id="ABBRID0EUEAG" xlink:type="simple">ALE</abbrev> 0.30, <abbrev xmlns:xlink="http://www.w3.org/1999/xlink" xlink:title="posterior median eyes" id="ABBRID0EYEAG" xlink:type="simple">PME</abbrev> 0.21, <abbrev xmlns:xlink="http://www.w3.org/1999/xlink" xlink:title="posterior lateral eyes" id="ABBRID0E3EAG" xlink:type="simple">PLE</abbrev> 0.27, <abbrev xmlns:xlink="http://www.w3.org/1999/xlink" xlink:title="anterior median eyes" id="ABBRID0EAFAG" xlink:type="simple">AME</abbrev>–<abbrev xmlns:xlink="http://www.w3.org/1999/xlink" xlink:title="anterior median eyes" id="ABBRID0EEFAG" xlink:type="simple">AME</abbrev> 0.21, <abbrev xmlns:xlink="http://www.w3.org/1999/xlink" xlink:title="anterior median eyes" id="ABBRID0EIFAG" xlink:type="simple">AME</abbrev>–<abbrev xmlns:xlink="http://www.w3.org/1999/xlink" xlink:title="anterior lateral eyes" id="ABBRID0EMFAG" xlink:type="simple">ALE</abbrev> 0.35, <abbrev xmlns:xlink="http://www.w3.org/1999/xlink" xlink:title="posterior median eyes" id="ABBRID0EQFAG" xlink:type="simple">PME</abbrev>–<abbrev xmlns:xlink="http://www.w3.org/1999/xlink" xlink:title="posterior median eyes" id="ABBRID0EUFAG" xlink:type="simple">PME</abbrev> 0.58, <abbrev xmlns:xlink="http://www.w3.org/1999/xlink" xlink:title="posterior median eyes" id="ABBRID0EYFAG" xlink:type="simple">PME</abbrev>–<abbrev xmlns:xlink="http://www.w3.org/1999/xlink" xlink:title="posterior lateral eyes" id="ABBRID0E3FAG" xlink:type="simple">PLE</abbrev> 0.77, <abbrev xmlns:xlink="http://www.w3.org/1999/xlink" xlink:title="anterior median eyes" id="ABBRID0EAGAG" xlink:type="simple">AME</abbrev>–<abbrev xmlns:xlink="http://www.w3.org/1999/xlink" xlink:title="posterior median eyes" id="ABBRID0EEGAG" xlink:type="simple">PME</abbrev> 0.33, <abbrev xmlns:xlink="http://www.w3.org/1999/xlink" xlink:title="anterior lateral eyes" id="ABBRID0EIGAG" xlink:type="simple">ALE</abbrev>–<abbrev xmlns:xlink="http://www.w3.org/1999/xlink" xlink:title="posterior lateral eyes" id="ABBRID0EMGAG" xlink:type="simple">PLE</abbrev> 0.32, <abbrev xmlns:xlink="http://www.w3.org/1999/xlink" xlink:title="clypeus height" id="ABBRID0EQGAG" xlink:type="simple">CH</abbrev><abbrev xmlns:xlink="http://www.w3.org/1999/xlink" xlink:title="anterior median eyes" id="ABBRID0EUGAG" xlink:type="simple">AME</abbrev> 0.15, <abbrev xmlns:xlink="http://www.w3.org/1999/xlink" xlink:title="clypeus height" id="ABBRID0EYGAG" xlink:type="simple">CH</abbrev><abbrev xmlns:xlink="http://www.w3.org/1999/xlink" xlink:title="anterior lateral eyes" id="ABBRID0E3GAG" xlink:type="simple">ALE</abbrev> 0.12. Spination: Palp: 131, 101, 0002; Fe: I–III 323, IV 321; <abbrev xmlns:xlink="http://www.w3.org/1999/xlink" xlink:title="patella" id="ABBRID0EAHAG" xlink:type="simple">Pa</abbrev>: I–IV 000; <abbrev xmlns:xlink="http://www.w3.org/1999/xlink" xlink:title="tibia" id="ABBRID0EEHAG" xlink:type="simple">Ti</abbrev>: I–II 212(10), III 2026, IV 2226; <abbrev xmlns:xlink="http://www.w3.org/1999/xlink" xlink:title="metatarsus" id="ABBRID0EIHAG" xlink:type="simple">Mt</abbrev>: I–II 1012, III 1014, IV 3034. Measurements of palp and legs: Palp 7.3 (2.0, 0.8, 1.2, –, 3.3), I 22.9 (6.2, 3.1, 6.3, 5.8, 1.5), II 21.3 (6.1, 2.9, 5.7, 5.2, 1.4), III 17.6 (5.4, 2.6, 4.2, 4.1, 1.3), IV 22.4 (6.8, 2.4, 5.6, 6.1, 1.5). Leg formula: I-IV-II-III. Cheliceral furrow with three anterior and six posterior teeth, without denticles (Fig. <xref ref-type="fig" rid="F5">5C</xref>). Dorsal prosoma deep reddish brown, posterior margins dark, with shallow fovea and radial furrows. Chelicerae deep reddish brown. Sternum yellowish to reddish brown, with margin reddish brown. Gnathocoxae deep yellowish brown, with white distal lips. Labium deep reddish brown. Legs deep yellowish brown, covered by short spines. Dorsal opisthosoma with irregular patches and distinct median chevrons in posterior half. Ventral opisthosoma yellowish brown, with larger and black hairs (Fig. <xref ref-type="fig" rid="F4">4F, G</xref>).</p><fig id="F4" position="float" orientation="portrait"><object-id xmlns:xlink="http://www.w3.org/1999/xlink" content-type="doi" xlink:type="simple">10.3897/zookeys.940.50764.figure4</object-id><object-id xmlns:xlink="http://www.w3.org/1999/xlink" content-type="arpha" xlink:type="simple">28982618-18BA-5049-943B-296A51579D02</object-id><label>Figure 4.</label><caption><p><italic><tp:taxon-name><tp:taxon-name-part taxon-name-part-type="genus" reg="Thelcticopis">Thelcticopis</tp:taxon-name-part> <tp:taxon-name-part taxon-name-part-type="species" reg="unciformis">unciformis</tp:taxon-name-part></tp:taxon-name></italic> Zhu &amp; Zhong, sp. nov., holotype male <bold>A–C</bold> palp, left <bold>D</bold> left male palpal tibia <bold>E</bold> cheliceral dentition <bold>F, G</bold> male habitus (<bold>A</bold> prolateral view; <bold>B, E, G</bold> ventral view; <bold>C, D</bold> retrolateral view; <bold>F</bold> dorsal view). Abbreviations: C–conductor, <abbrev xmlns:xlink="http://www.w3.org/1999/xlink" xlink:title="dorsal branch of RTA" id="ABBRID0EXIAG" xlink:type="simple">dRTA</abbrev>–dorsal branch of <abbrev xmlns:xlink="http://www.w3.org/1999/xlink" xlink:title="retrolateral tibial apophysis" id="ABBRID0E2IAG" xlink:type="simple">RTA</abbrev>, E–embolus, <abbrev xmlns:xlink="http://www.w3.org/1999/xlink" xlink:title="tegular apophysis" id="ABBRID0E6IAG" xlink:type="simple">TA</abbrev>–tegular apophysis, <abbrev xmlns:xlink="http://www.w3.org/1999/xlink" xlink:title="spermophore" id="ABBRID0EDJAG" xlink:type="simple">SP</abbrev>–spermophor, <abbrev xmlns:xlink="http://www.w3.org/1999/xlink" xlink:title="ventral branch of RTA" id="ABBRID0EHJAG" xlink:type="simple">vRTA</abbrev>–ventral branch of <abbrev xmlns:xlink="http://www.w3.org/1999/xlink" xlink:title="retrolateral tibial apophysis" id="ABBRID0ELJAG" xlink:type="simple">RTA</abbrev>. Scale bars: 0.5 mm (<bold>A–E</bold>); 5 mm (<bold>F, G</bold>).</p></caption><graphic xmlns:xlink="http://www.w3.org/1999/xlink" xlink:href="zookeys-940-105-g004.jpg" position="float" orientation="portrait" xlink:type="simple" id="oo_420656.jpg"><uri content-type="original_file" xlink:type="simple">https://binary.pensoft.net/fig/420656</uri></graphic></fig><p>Palp as in diagnosis. Cymbium about three times longer than tibia in ventral view. Conductor arising from tegulum in an 11-o’clock-position. Median apophysis spoon-shaped and bifid in ventral view. Sperm duct slightly curved in ventral view. <abbrev xmlns:xlink="http://www.w3.org/1999/xlink" xlink:title="ventral branch of RTA" id="ABBRID0E1JAG" xlink:type="simple">vRTA</abbrev> and <abbrev xmlns:xlink="http://www.w3.org/1999/xlink" xlink:title="dorsal branch of RTA" id="ABBRID0E5JAG" xlink:type="simple">dRTA</abbrev> with pointed tips in retrolateral view. Palpal tibia retrolaterally directed with distinct bunch of six setae (Fig. <xref ref-type="fig" rid="F4">4A–D</xref>).</p><p><bold>Female.</bold> Unknown.</p></tp:treatment-sec><tp:treatment-sec sec-type="distribution" id="SECID0EKKAG"><title>Distribution.</title><p>Known only from the type locality (Fig. <xref ref-type="fig" rid="F5">5</xref>).</p><fig id="F5" position="float" orientation="portrait"><object-id xmlns:xlink="http://www.w3.org/1999/xlink" content-type="doi" xlink:type="simple">10.3897/zookeys.940.50764.figure5</object-id><object-id xmlns:xlink="http://www.w3.org/1999/xlink" content-type="arpha" xlink:type="simple">36D588FC-730D-58F9-A7DD-7B1FDADA6322</object-id><label>Figure 5.</label><caption><p>Collection localities of three <italic><tp:taxon-name><tp:taxon-name-part taxon-name-part-type="genus" reg="Thelcticopis">Thelcticopis</tp:taxon-name-part></tp:taxon-name></italic> species from China.</p></caption><graphic xmlns:xlink="http://www.w3.org/1999/xlink" xlink:href="zookeys-940-105-g005.jpg" position="float" orientation="portrait" xlink:type="simple" id="oo_420657.jpg"><uri content-type="original_file" xlink:type="simple">https://binary.pensoft.net/fig/420657</uri></graphic></fig></tp:treatment-sec><tp:treatment-sec><!--Section generated to contain objects referenced in tp:taxon-treatment.--><fig id="F1" position="float" orientation="portrait"><object-id xmlns:xlink="http://www.w3.org/1999/xlink" content-type="doi" xlink:type="simple">10.3897/zookeys.940.50764.figure1</object-id><object-id xmlns:xlink="http://www.w3.org/1999/xlink" content-type="arpha" xlink:type="simple">680BE64A-DA66-51B7-9950-4488F221B1D2</object-id><label>Figure 1.</label><caption><p><italic><tp:taxon-name><tp:taxon-name-part taxon-name-part-type="genus" reg="Thelcticopis">Thelcticopis</tp:taxon-name-part> <tp:taxon-name-part taxon-name-part-type="species" reg="dahanensis">dahanensis</tp:taxon-name-part></tp:taxon-name></italic> Zhu &amp; Zhong, sp. nov., holotype male <bold>A–C</bold> palp, left <bold>D</bold> left male palpal tibia <bold>E</bold> tegular apophysis <bold>F</bold> cheliceral dentition <bold>G, H</bold> male habitus (<bold>A</bold> prolateral view; <bold>B, E, F, H</bold> ventral view; <bold>C, D</bold> retrolateral view; <bold>G</bold> dorsal view). Abbreviations: C–conductor, <abbrev xmlns:xlink="http://www.w3.org/1999/xlink" xlink:title="dorsal branch of RTA" id="ABBRID0EWNAE" xlink:type="simple">dRTA</abbrev>–dorsal branch of <abbrev xmlns:xlink="http://www.w3.org/1999/xlink" xlink:title="retrolateral tibial apophysis" id="ABBRID0E1NAE" xlink:type="simple">RTA</abbrev>, E–embolus, <abbrev xmlns:xlink="http://www.w3.org/1999/xlink" xlink:title="tegular apophysis" id="ABBRID0E5NAE" xlink:type="simple">TA</abbrev>–tegular apophysis, <abbrev xmlns:xlink="http://www.w3.org/1999/xlink" xlink:title="spermophore" id="ABBRID0ECOAE" xlink:type="simple">SP</abbrev>–spermophore, <abbrev xmlns:xlink="http://www.w3.org/1999/xlink" xlink:title="ventral branch of RTA" id="ABBRID0EGOAE" xlink:type="simple">vRTA</abbrev>–ventral branch of <abbrev xmlns:xlink="http://www.w3.org/1999/xlink" xlink:title="retrolateral tibial apophysis" id="ABBRID0EKOAE" xlink:type="simple">RTA</abbrev>. Scale bars: 0.5 mm (<bold>A–F</bold>); 5 mm (<bold>G, H</bold>).</p></caption><graphic xmlns:xlink="http://www.w3.org/1999/xlink" xlink:href="zookeys-940-105-g001.jpg" position="float" orientation="portrait" xlink:type="simple" id="oo_420653.jpg"><uri content-type="original_file" xlink:type="simple">https://binary.pensoft.net/fig/420653</uri></graphic></fig></tp:treatment-sec></tp:taxon-treatment>
